# Supplementary material for: Exogenous salicylic acid treatment enhances the disease resistance of Panax vietnamensis by regulating secondary metabolite production
Source: Front Plant Sci. 2024 Aug 16;15:1428272. doi: 10.3389/fpls.2024.1428272 (PMC11362055; doi:10.3389/fpls.2024.1428272)
Supplement: Supplementary file 1 [file Table1.xls]

## Sheet: Sheet1
PVACTIN2-F	GAGCCAGCCATCGTCTTCGG
PVACTIN2-R	GCCTTCACCATTCCAGTTCCATTG
Pv006895-F	TCGCCGTCATCGTAGCCATTAC
Pv006895-R	TGCGGTGGTTCAAGTCATCTCC
Pv010401-F	GTTCATTGCTCAAAGGGTTCTGTCC
Pv010401-R	AGGGATGTTCTCGGGTATGCTAAAG
Pv001714-F	GAGAGGACCGAGAAAGAGTTTGAGG
Pv001714-R	ACTTGCCACTCAGTCAGTCTCATAC
Pv007103-F	GATGCTTCGGTGCTGCTTGATG
Pv007103-R	CGCCTGTGGATCTGCCTACG
Pv001312-F	GATGGGAGCGACAGCGAGAAG
Pv001312-R	GCCAAGACAAGGATATCAGCACAAG
Pv002367-F	GTCCAGTCAGTCAGTCAGTCAGTC
Pv002367-R	GCCTTGCCTTGCCTTTCCTTTC
Pv004289-F	TGCGTGTGGAACTGTGGTTAGG
Pv004289-R	TCTCCGTGGCTTCAGGATCATTAAG
Pv003783-F	TCTTCGCTTTGCCCGCTGAG
Pv003783-R	CCTGGAGGTGACTGGAGACAATG
Pv003110-F	CAGGAGGAGGTAGCCATACTTGTG
Pv003110-R	CAACTGCTGCCGTCACTAAACAC
Pv000148-F	TAGCTCGTCGTACCCACTTGAAAG
Pv000148-R	TGTGCCACGGGAGATGTTGTC
Pv001192-F	GGTCCGATATGGCTCTGAGTGATG
Pv001192-R	GCGGTGGTTGTAGCATTGTTAGC
Pv005665-F	TGTTTGGCAAGGAAGCAAGTTGAG
Pv005665-R	GTTGGTTGGCTGTGGTTGTGTTC
Pv013803-F	GGAGTGGTTCGGTTGACATTGTTG
Pv013803-R	CTTGCGTAATGCCTGGCTCATAAG
Pv017445-F	GAGCGTGAGGTGCGTAGGAAC
Pv017445-R	CAGCTTCATGTGCAGATCATCAGTC
Pv016366-F	AGTTCAGTTGGCAGAGATGGAGAAG
Pv016366-R	TGGTTGCTAGGATGAAGGGAAAGG
Pv016337-F	CCGTTGAAGAAGCATTAGCCCATC
Pv016337-R	CTCCCAGATGTTGCGTCTCAAATTC
Pv003174-F	GCCACCGCAATCTGACCTACC
Pv003174-R	AGGCAGGATGGGAGGTTTATACTTG
Pv013735-F	AGAACATCCTGGCGACTCTTAGC
Pv013735-R	CTTGTACTTGGCGGTGACTTCAAAG
Pv005340-F	GGTGTGTGGGCATTATACTCAAGTG
Pv005340-R	ATTATATGGTGTCCGCTGTCCTACG
Pv016385-F	GGGTACAATGTGGGTATGGGAGTG
Pv016385-R	GATGGGCAATTCGCATTCAGGTC
Pv001206-F	ATGCTCCACACTCACAACTCTCAG
Pv001206-R	CTTTCAATGGGGATGATGCGGTTAC
Pv014583-F	GTGGCTTTCGCTCATCTGAACTTC
Pv014583-R	CTTCTGCCTGCTGTGATGATTGC
Pv001956-F	AGCGTAACACTTCCCATACCACTC
Pv001956-R	CGAGCATTAGCGGCATCCATTATG
Pv002837-F	CAGCAGTTGATGTTGTCCAGAGG
Pv002837-R	TGAGAGGCAAGGGCAAGAGTC
Pv000803-F	CCGCCACAATCCTCCTCCAC
Pv000803-R	CAGACTGCCATTGCCAGAAGATG
Pv003633-F	ATGGCTTGTGCTTGGAGATTAGTG
Pv003633-R	GCAACTTCCACCTGGTCTTCTATC
Pv012673-F	CGGAGTTCCAAGCCAGCTACAG
Pv012673-R	GAGTGACCGAGCCAGGAAGTTG
Pv000646-F	TGGGCGAGAACACCGAATGC
Pv000646-R	TTGCCATCTTCCCTGTCGTAACC
Pv000694-F	AACTACATGCAGGCAGGAGACTC
Pv000694-R	GGCTCGACCTTGTGGCAATAAAG
