# Supplementary material for: Exogenous salicylic acid treatment enhances the disease resistance of Panax vietnamensis by regulating secondary metabolite production
Source: Front Plant Sci. 2024 Aug 16;15:1428272. doi: 10.3389/fpls.2024.1428272 (PMC11362055; doi:10.3389/fpls.2024.1428272)
Supplement: Supplementary file 2 [file Table2.xlsx]

## Sheet: Sheet1
Differential metabolites	CK-6h vs SA-6h and CK-24h vs SA-24h up	CK-6h vs SA-6h and CK-24h vs SA-24h down
	Methylmalonic acid	4-Methyl-5-thiazoleethanol
	4-Hydroxybenzoic acid	(1S,2R)-Naphthalene 1,2-oxide
	3,5,5-Trimethyl-2-cyclopenten-1-one	1-Methyl-4-(1-methyl-2-propenyl)-benzene
	Indane	1-Methyl-2-n-hexylbenzene
	2-Hydroxyestradiol	Trigoforin
	Phenol	O-Acetyl-L-carnitine
	Salicylic acid	Acylcarnitine 4:0
	Hexaethylene glycol
