# Supplementary material for: Exogenous salicylic acid treatment enhances the disease resistance of Panax vietnamensis by regulating secondary metabolite production
Source: Front Plant Sci. 2024 Aug 16;15:1428272. doi: 10.3389/fpls.2024.1428272 (PMC11362055; doi:10.3389/fpls.2024.1428272)
Supplement: Supplementary file 3 [file Table3.xls]

## Sheet: Table S4
SA0hVsSA6h
Pathway_ID	KEGG_Level_1	KEGG_Level_2	Pathway_Name	IDs	S	TS	B	TB	Rich.Factor	P.value	Sig.Sign.P	Q.value	Sig.Sign.Q	S_Up_ID	S_Up_Num	S_Down_ID	S_Down_Num	MapID_Count	ZScore
map00941	Metabolism	Biosynthesis of other secondary metabolites	Flavonoid biosynthesis	Pvi05G006895|Pvi05G006895, Pvi12G002833|Pvi12G002833, Pvi06G002898|Pvi06G002898, Pvi03G003097|Pvi03G003097, Pvi03G006430|Pvi03G006430, Pvi06G002382|Pvi06G002382, Pvi12G004343|Pvi12G004343, Pvi06G000968|Pvi06G000968, Pvi09G000400|Pvi09G000400, Pvi10G015753|Pvi10G015753, Pvi03G003938|Pvi03G003938, Pvi05G002598|Pvi05G002598, Pvi06G010417|Pvi06G010417, Pvi07G004886|Pvi07G004886, Pvi10G001082|Pvi10G00…	44	4679	93	12596	0.4731	0.0281126	*	0.132808	ns	Pvi05G006895|Pvi05G006895, Pvi12G002833|Pvi12G002833, Pvi06G002898|Pvi06G002898, Pvi03G003097|Pvi03G003097, Pvi03G006430|Pvi03G006430, Pvi06G002382|Pvi06G002382, Pvi06G000968|Pvi06G000968, Pvi03G003938|Pvi03G003938, Pvi05G002598|Pvi05G002598, Pvi12G003941|Pvi12G003941, Pvi02G007551|Pvi02G007551, Pvi09G000854|Pvi09G000854, Pvi04G003693|Pvi04G003693	13	Pvi12G004343|Pvi12G004343, Pvi09G000400|Pvi09G000400, Pvi10G015753|Pvi10G015753, Pvi06G010417|Pvi06G010417, Pvi07G004886|Pvi07G004886, Pvi10G001082|Pvi10G001082, Pvi11G014173|Pvi11G014173, Pvi10G015433|Pvi10G015433, Pvi08G001206|Pvi08G001206, Pvi09G000546|Pvi09G000546, Pvi02G003110|Pvi02G003110, Pvi06G000900|Pvi06G000900, Pvi08G001027|Pvi08G001027, Pvi04G001999|Pvi04G001999, Pvi11G013594|Pvi11G01…	31	83	-4.06128
map00943	Metabolism	Biosynthesis of other secondary metabolites	Isoflavonoid biosynthesis	Pvi03G002797|Pvi03G002797, Pvi11G014928|Pvi11G014928, Pvi01G003418|Pvi01G003418, Pvi12G003798|Pvi12G003798, Pvi07G000958|Pvi07G000958, Pvi07G000962|Pvi07G000962, Pvi03G002795|Pvi03G002795, Pvi07G000963|Pvi07G000963, Pvi07G000961|Pvi07G000961, Pvi09G005038|Pvi09G005038	10	4679	12	12596	0.8333	0.00144461	**	0.0179919	*	Pvi03G002797|Pvi03G002797, Pvi11G014928|Pvi11G014928, Pvi01G003418|Pvi01G003418, Pvi03G002795|Pvi03G002795	4	Pvi12G003798|Pvi12G003798, Pvi07G000958|Pvi07G000958, Pvi07G000962|Pvi07G000962, Pvi07G000963|Pvi07G000963, Pvi07G000961|Pvi07G000961, Pvi09G005038|Pvi09G005038	6	11	-0.301511
map00942	Metabolism	Biosynthesis of other secondary metabolites	Anthocyanin biosynthesis	Pvi05G002143|Pvi05G002143, Pvi03G004072|Pvi03G004072, Pvi05G002144|Pvi05G002144, Pvi05G002148|Pvi05G002148, Pvi02G006923|Pvi02G006923, Pvi07G002291|Pvi07G002291, Pvi04G003347|Pvi04G003347, Pvi07G000507|Pvi07G000507, Pvi04G003349|Pvi04G003349, Pvi05G002145|Pvi05G002145, Pvi07G000506|Pvi07G000506	11	4679	15	12596	0.7333	0.00483214	**	0.036778	*	Pvi05G002143|Pvi05G002143, Pvi05G002144|Pvi05G002144, Pvi05G002148|Pvi05G002148, Pvi04G003347|Pvi04G003347, Pvi04G003349|Pvi04G003349, Pvi05G002145|Pvi05G002145	6	Pvi03G004072|Pvi03G004072, Pvi02G006923|Pvi02G006923, Pvi07G002291|Pvi07G002291, Pvi07G000507|Pvi07G000507, Pvi07G000506|Pvi07G000506	5	14	0
SA0hVsSA24h
Pathway_ID	KEGG_Level_1	KEGG_Level_2	Pathway_Name	IDs	S	TS	B	TB	Rich.Factor	P.value	Sig.Sign.P	Q.value	Sig.Sign.Q	S_Up_ID	S_Up_Num	S_Down_ID	S_Down_Num	MapID_Count	ZScore
map00941	Metabolism	Biosynthesis of other secondary metabolites	Flavonoid biosynthesis	Pvi04G001730|Pvi04G001730, Pvi06G002898|Pvi06G002898, Pvi01G004314|Pvi01G004314, Pvi12G002833|Pvi12G002833, Pvi05G006895|Pvi05G006895, Pvi06G006883|Pvi06G006883, Pvi12G004343|Pvi12G004343, Pvi09G000614|Pvi09G000614, Pvi06G014934|Pvi06G014934, Pvi10G015753|Pvi10G015753, Pvi11G014173|Pvi11G014173, Pvi07G000716|Pvi07G000716, Pvi11G013594|Pvi11G013594, Pvi08G001046|Pvi08G001046, Pvi06G000900|Pvi06G00…	45	3594	93	12596	0.4839	3.76801e-05	****	0.000465863	***	Pvi04G001730|Pvi04G001730, Pvi06G002898|Pvi06G002898, Pvi01G004314|Pvi01G004314, Pvi12G002833|Pvi12G002833, Pvi05G006895|Pvi05G006895, Pvi06G006883|Pvi06G006883, Pvi09G000614|Pvi09G000614, Pvi06G014934|Pvi06G014934, Pvi03G013415|Pvi03G013415, Pvi05G002598|Pvi05G002598, Pvi04G003783|Pvi04G003783, Pvi08G017236|Pvi08G017236, Pvi05G002720|Pvi05G002720, Pvi06G005319|Pvi06G005319, Pvi03G003097|Pvi03G00…	23	Pvi12G004343|Pvi12G004343, Pvi10G015753|Pvi10G015753, Pvi11G014173|Pvi11G014173, Pvi07G000716|Pvi07G000716, Pvi11G013594|Pvi11G013594, Pvi08G001046|Pvi08G001046, Pvi06G000900|Pvi06G000900, Pvi08G001206|Pvi08G001206, Pvi12G002219|Pvi12G002219, Pvi09G000400|Pvi09G000400, Pvi08G001027|Pvi08G001027, Pvi08G015799|Pvi08G015799, Pvi07G005783|Pvi07G005783, Pvi12G001327|Pvi12G001327, Pvi07G006509|Pvi07G00…	22	83	-0.329293
map00943	Metabolism	Biosynthesis of other secondary metabolites	Isoflavonoid biosynthesis	Pvi03G002797|Pvi03G002797, Pvi01G003418|Pvi01G003418, Pvi07G000962|Pvi07G000962, Pvi11G014928|Pvi11G014928, Pvi07G000963|Pvi07G000963, Pvi12G003798|Pvi12G003798, Pvi03G002795|Pvi03G002795, Pvi07G000961|Pvi07G000961	8	3594	12	12596	0.6667	0.00678458	**	0.0288345	*	Pvi03G002797|Pvi03G002797, Pvi01G003418|Pvi01G003418, Pvi11G014928|Pvi11G014928, Pvi03G002795|Pvi03G002795	4	Pvi07G000962|Pvi07G000962, Pvi07G000963|Pvi07G000963, Pvi12G003798|Pvi12G003798, Pvi07G000961|Pvi07G000961	4	11	-0.904534
map00942	Metabolism	Biosynthesis of other secondary metabolites	Anthocyanin biosynthesis	Pvi05G002143|Pvi05G002143, Pvi05G002144|Pvi05G002144, Pvi07G000507|Pvi07G000507, Pvi05G002148|Pvi05G002148, Pvi07G000506|Pvi07G000506, Pvi05G002145|Pvi05G002145, Pvi07G000503|Pvi07G000503, Pvi07G000502|Pvi07G000502, Pvi04G003347|Pvi04G003347, Pvi01G002952|Pvi01G002952, Pvi04G003349|Pvi04G003349	11	3594	15	12596	0.7333	0.000413121	***	0.00312136	**	Pvi05G002143|Pvi05G002143, Pvi05G002144|Pvi05G002144, Pvi05G002148|Pvi05G002148, Pvi05G002145|Pvi05G002145, Pvi04G003347|Pvi04G003347, Pvi01G002952|Pvi01G002952, Pvi04G003349|Pvi04G003349	7	Pvi07G000507|Pvi07G000507, Pvi07G000506|Pvi07G000506, Pvi07G000503|Pvi07G000503, Pvi07G000502|Pvi07G000502	4	14	0.534522
SA6hVsSA24h
Pathway_ID	KEGG_Level_1	KEGG_Level_2	Pathway_Name	IDs	S	TS	B	TB	Rich.Factor	P.value	Sig.Sign.P	Q.value	Sig.Sign.Q	S_Up_ID	S_Up_Num	S_Down_ID	S_Down_Num	MapID_Count	ZScore
map00944	Metabolism	Biosynthesis of other secondary metabolites	Flavone and flavonol biosynthesis	Pvi04G002967|Pvi04G002967, Pvi10G015194|Pvi10G015194, Pvi03G003097|Pvi03G003097, Pvi04G003456|Pvi04G003456, Pvi06G002165|Pvi06G002165, Pvi12G001127|Pvi12G001127, Pvi06G002203|Pvi06G002203, Pvi02G003110|Pvi02G003110, Pvi01G002972|Pvi01G002972, Pvi08G001251|Pvi08G001251	10	5037	13	12596	0.7692	0.0077481	**	0.0658588	ns	Pvi04G002967|Pvi04G002967, Pvi06G002165|Pvi06G002165, Pvi12G001127|Pvi12G001127, Pvi06G002203|Pvi06G002203, Pvi02G003110|Pvi02G003110	5	Pvi10G015194|Pvi10G015194, Pvi03G003097|Pvi03G003097, Pvi04G003456|Pvi04G003456, Pvi01G002972|Pvi01G002972, Pvi08G001251|Pvi08G001251	5	12	-0.57735
map00943	Metabolism	Biosynthesis of other secondary metabolites	Isoflavonoid biosynthesis	Pvi03G002797|Pvi03G002797, Pvi11G014928|Pvi11G014928, Pvi03G002795|Pvi03G002795, Pvi01G003418|Pvi01G003418, Pvi07G000958|Pvi07G000958, Pvi12G003798|Pvi12G003798, Pvi12G003799|Pvi12G003799, Pvi09G005038|Pvi09G005038, Pvi07G000962|Pvi07G000962	9	5037	12	12596	0.75	0.0151962	*	0.0976544	ns	Pvi07G000958|Pvi07G000958, Pvi12G003798|Pvi12G003798, Pvi09G005038|Pvi09G005038, Pvi07G000962|Pvi07G000962	4	Pvi03G002797|Pvi03G002797, Pvi11G014928|Pvi11G014928, Pvi03G002795|Pvi03G002795, Pvi01G003418|Pvi01G003418, Pvi12G003799|Pvi12G003799	5	11	-0.301511
