# Supplementary material for: Exogenous salicylic acid treatment enhances the disease resistance of Panax vietnamensis by regulating secondary metabolite production
Source: Front Plant Sci. 2024 Aug 16;15:1428272. doi: 10.3389/fpls.2024.1428272 (PMC11362055; doi:10.3389/fpls.2024.1428272)
Supplement: Supplementary file 4 [file Table4.xls]

## Sheet: Table S5
SA0hVsSA24h
Pathway_ID	KEGG_Level_1	KEGG_Level_2	Pathway_Name	IDs	S	TS	B	TB	Rich.Factor	P.value	Sig.Sign.P	Q.value	Sig.Sign.Q	S_Up_ID	S_Up_Num	S_Down_ID	S_Down_Num	MapID_Count	ZScore
map00400	Metabolism	Amino acid metabolism	Phenylalanine, tyrosine and tryptophan biosynthesis	Pvi01G002270|Pvi01G002270, Pvi02G004313|Pvi02G004313, Pvi02G003214|Pvi02G003214, Pvi03G001963|Pvi03G001963, Pvi05G000889|Pvi05G000889, Pvi12G004176|Pvi12G004176, Pvi01G002922|Pvi01G002922, Pvi05G007987|Pvi05G007987, Pvi05G010882|Pvi05G010882, Pvi08G001268|Pvi08G001268, Pvi07G002300|Pvi07G002300, Pvi07G000946|Pvi07G000946, Pvi11G015066|Pvi11G015066, Pvi03G002524|Pvi03G002524, Pvi10G013448|Pvi10G01…	33	3594	69	12596	0.4783	0.000513972	***	0.00367896	**	Pvi01G002270|Pvi01G002270, Pvi02G004313|Pvi02G004313, Pvi02G003214|Pvi02G003214, Pvi03G001963|Pvi03G001963, Pvi05G000889|Pvi05G000889, Pvi12G004176|Pvi12G004176, Pvi05G007987|Pvi05G007987, Pvi05G010882|Pvi05G010882, Pvi08G001268|Pvi08G001268, Pvi07G002300|Pvi07G002300, Pvi07G000946|Pvi07G000946, Pvi11G015066|Pvi11G015066, Pvi05G007649|Pvi05G007649, Pvi10G015434|Pvi10G015434, Pvi10G000664|Pvi10G00…	27	Pvi01G002922|Pvi01G002922, Pvi03G002524|Pvi03G002524, Pvi10G013448|Pvi10G013448, Pvi02G003174|Pvi02G003174, Pvi03G002491|Pvi03G002491, Pvi11G013812|Pvi11G013812	6	68	3.63803
map00942	Metabolism	Biosynthesis of other secondary metabolites	Anthocyanin biosynthesis	Pvi05G002143|Pvi05G002143, Pvi05G002144|Pvi05G002144, Pvi07G000507|Pvi07G000507, Pvi05G002148|Pvi05G002148, Pvi07G000506|Pvi07G000506, Pvi05G002145|Pvi05G002145, Pvi07G000503|Pvi07G000503, Pvi07G000502|Pvi07G000502, Pvi04G003347|Pvi04G003347, Pvi01G002952|Pvi01G002952, Pvi04G003349|Pvi04G003349	11	3594	15	12596	0.7333	0.000413121	***	0.00312136	**	Pvi05G002143|Pvi05G002143, Pvi05G002144|Pvi05G002144, Pvi05G002148|Pvi05G002148, Pvi05G002145|Pvi05G002145, Pvi04G003347|Pvi04G003347, Pvi01G002952|Pvi01G002952, Pvi04G003349|Pvi04G003349	7	Pvi07G000507|Pvi07G000507, Pvi07G000506|Pvi07G000506, Pvi07G000503|Pvi07G000503, Pvi07G000502|Pvi07G000502	4	14	0.534522
map00941	Metabolism	Biosynthesis of other secondary metabolites	Flavonoid biosynthesis	Pvi04G001730|Pvi04G001730, Pvi06G002898|Pvi06G002898, Pvi01G004314|Pvi01G004314, Pvi12G002833|Pvi12G002833, Pvi05G006895|Pvi05G006895, Pvi06G006883|Pvi06G006883, Pvi12G004343|Pvi12G004343, Pvi09G000614|Pvi09G000614, Pvi06G014934|Pvi06G014934, Pvi10G015753|Pvi10G015753, Pvi11G014173|Pvi11G014173, Pvi07G000716|Pvi07G000716, Pvi11G013594|Pvi11G013594, Pvi08G001046|Pvi08G001046, Pvi06G000900|Pvi06G00…	45	3594	93	12596	0.4839	3.76801e-05	****	0.000465863	***	Pvi04G001730|Pvi04G001730, Pvi06G002898|Pvi06G002898, Pvi01G004314|Pvi01G004314, Pvi12G002833|Pvi12G002833, Pvi05G006895|Pvi05G006895, Pvi06G006883|Pvi06G006883, Pvi09G000614|Pvi09G000614, Pvi06G014934|Pvi06G014934, Pvi03G013415|Pvi03G013415, Pvi05G002598|Pvi05G002598, Pvi04G003783|Pvi04G003783, Pvi08G017236|Pvi08G017236, Pvi05G002720|Pvi05G002720, Pvi06G005319|Pvi06G005319, Pvi03G003097|Pvi03G00…	23	Pvi12G004343|Pvi12G004343, Pvi10G015753|Pvi10G015753, Pvi11G014173|Pvi11G014173, Pvi07G000716|Pvi07G000716, Pvi11G013594|Pvi11G013594, Pvi08G001046|Pvi08G001046, Pvi06G000900|Pvi06G000900, Pvi08G001206|Pvi08G001206, Pvi12G002219|Pvi12G002219, Pvi09G000400|Pvi09G000400, Pvi08G001027|Pvi08G001027, Pvi08G015799|Pvi08G015799, Pvi07G005783|Pvi07G005783, Pvi12G001327|Pvi12G001327, Pvi07G006509|Pvi07G00…	22	83	-0.329293
map00360	Metabolism	Amino acid metabolism	Phenylalanine metabolism	Pvi01G002270|Pvi01G002270, Pvi05G006895|Pvi05G006895, Pvi05G000275|Pvi05G000275, Pvi12G004343|Pvi12G004343, Pvi09G000614|Pvi09G000614, Pvi12G004176|Pvi12G004176, Pvi02G011465|Pvi02G011465, Pvi04G003565|Pvi04G003565, Pvi10G000537|Pvi10G000537, Pvi10G015264|Pvi10G015264, Pvi06G002535|Pvi06G002535, Pvi02G004343|Pvi02G004343, Pvi07G000944|Pvi07G000944, Pvi01G004289|Pvi01G004289, Pvi04G002463|Pvi04G00…	51	3594	112	12596	0.4554	9.02507e-05	****	0.000876721	***	Pvi01G002270|Pvi01G002270, Pvi05G006895|Pvi05G006895, Pvi05G000275|Pvi05G000275, Pvi09G000614|Pvi09G000614, Pvi12G004176|Pvi12G004176, Pvi02G011465|Pvi02G011465, Pvi04G003565|Pvi04G003565, Pvi10G000537|Pvi10G000537, Pvi10G015264|Pvi10G015264, Pvi01G004289|Pvi01G004289, Pvi04G002463|Pvi04G002463, Pvi10G000664|Pvi10G000664, Pvi10G015373|Pvi10G015373, Pvi03G008562|Pvi03G008562, Pvi08G016424|Pvi08G01…	21	Pvi12G004343|Pvi12G004343, Pvi06G002535|Pvi06G002535, Pvi02G004343|Pvi02G004343, Pvi07G000944|Pvi07G000944, Pvi02G006391|Pvi02G006391, Pvi02G004342|Pvi02G004342, Pvi02G008303|Pvi02G008303, Pvi05G012409|Pvi05G012409, Pvi480G000001|Pvi480G000001, Pvi07G001658|Pvi07G001658, Pvi02G003174|Pvi02G003174, Pvi11G014913|Pvi11G014913, Pvi11G015377|Pvi11G015377, Pvi10G000040|Pvi10G000040, Pvi05G011875|Pvi05G…	30	106	-1.3598
map00052	Metabolism	Carbohydrate metabolism	Galactose metabolism	Pvi12G003906|Pvi12G003906, Pvi03G013021|Pvi03G013021, Pvi02G003552|Pvi02G003552, Pvi07G007130|Pvi07G007130, Pvi08G000076|Pvi08G000076, Pvi10G012446|Pvi10G012446, Pvi09G016734|Pvi09G016734, Pvi12G004285|Pvi12G004285, Pvi10G004759|Pvi10G004759, Pvi08G000056|Pvi08G000056, Pvi133G000019|Pvi133G000019, Pvi11G015552|Pvi11G015552, Pvi03G010986|Pvi03G010986, Pvi08G000099|Pvi08G000099, Pvi05G010423|Pvi05G…	118	3594	330	12596	0.3576	0.0023248	**	0.0117101	*	Pvi12G003906|Pvi12G003906, Pvi03G013021|Pvi03G013021, Pvi02G003552|Pvi02G003552, Pvi07G007130|Pvi07G007130, Pvi08G000076|Pvi08G000076, Pvi09G016734|Pvi09G016734, Pvi10G004759|Pvi10G004759, Pvi08G000056|Pvi08G000056, Pvi133G000019|Pvi133G000019, Pvi03G010986|Pvi03G010986, Pvi08G000099|Pvi08G000099, Pvi09G016657|Pvi09G016657, Pvi09G002138|Pvi09G002138, Pvi12G003620|Pvi12G003620, Pvi06G008520|Pvi06G…	74	Pvi10G012446|Pvi10G012446, Pvi12G004285|Pvi12G004285, Pvi11G015552|Pvi11G015552, Pvi05G010423|Pvi05G010423, Pvi05G001148|Pvi05G001148, Pvi11G014371|Pvi11G014371, Pvi05G016955|Pvi05G016955, Pvi07G005566|Pvi07G005566, Pvi05G003787|Pvi05G003787, Pvi04G003845|Pvi04G003845, Pvi12G004848|Pvi12G004848, Pvi01G007242|Pvi01G007242, Pvi11G014151|Pvi11G014151, Pvi11G001291|Pvi11G001291, Pvi02G005102|Pvi02G00…	44	306	0.971825
map00450	Metabolism	Metabolism of other amino acids	Selenocompound metabolism	Pvi01G003088|Pvi01G003088, Pvi228G000010|Pvi228G000010, Pvi10G014772|Pvi10G014772, Pvi06G002880|Pvi06G002880, Pvi03G003397|Pvi03G003397, Pvi02G003918|Pvi02G003918, Pvi12G003396|Pvi12G003396, Pvi07G010808|Pvi07G010808, Pvi12G000939|Pvi12G000939, Pvi02G003246|Pvi02G003246, Pvi12G000957|Pvi12G000957, Pvi04G002116|Pvi04G002116, Pvi04G001795|Pvi04G001795, Pvi12G004682|Pvi12G004682, Pvi04G001801|Pvi04G…	28	3594	61	12596	0.459	0.00285793	**	0.0138814	*	Pvi01G003088|Pvi01G003088, Pvi228G000010|Pvi228G000010, Pvi10G014772|Pvi10G014772, Pvi06G002880|Pvi06G002880, Pvi02G003918|Pvi02G003918, Pvi12G003396|Pvi12G003396, Pvi07G010808|Pvi07G010808, Pvi02G003246|Pvi02G003246, Pvi04G002116|Pvi04G002116, Pvi04G001795|Pvi04G001795, Pvi12G004682|Pvi12G004682, Pvi09G002223|Pvi09G002223, Pvi04G001792|Pvi04G001792, Pvi11G014821|Pvi11G014821, Pvi08G000965|Pvi08G…	16	Pvi03G003397|Pvi03G003397, Pvi12G000939|Pvi12G000939, Pvi12G000957|Pvi12G000957, Pvi04G001801|Pvi04G001801, Pvi02G015600|Pvi02G015600, Pvi10G014432|Pvi10G014432, Pvi03G003900|Pvi03G003900, Pvi09G001696|Pvi09G001696, Pvi10G014789|Pvi10G014789, Pvi12G000938|Pvi12G000938, Pvi02G013483|Pvi02G013483, Pvi07G000360|Pvi07G000360	12	61	2.04859
map00620	Metabolism	Carbohydrate metabolism	Pyruvate metabolism	Pvi09G000520|Pvi09G000520, Pvi06G002487|Pvi06G002487, Pvi10G014041|Pvi10G014041, Pvi04G011717|Pvi04G011717, Pvi04G001531|Pvi04G001531, Pvi07G000832|Pvi07G000832, Pvi01G015819|Pvi01G015819, Pvi11G014809|Pvi11G014809, Pvi02G004861|Pvi02G004861, Pvi10G000624|Pvi10G000624, Pvi12G003734|Pvi12G003734, Pvi02G004437|Pvi02G004437, Pvi11G011148|Pvi11G011148, Pvi11G013969|Pvi11G013969, Pvi12G002318|Pvi12G00…	78	3594	209	12596	0.3732	0.00346451	**	0.0162474	*	Pvi09G000520|Pvi09G000520, Pvi06G002487|Pvi06G002487, Pvi10G014041|Pvi10G014041, Pvi04G011717|Pvi04G011717, Pvi04G001531|Pvi04G001531, Pvi01G015819|Pvi01G015819, Pvi11G014809|Pvi11G014809, Pvi02G004861|Pvi02G004861, Pvi10G000624|Pvi10G000624, Pvi12G003734|Pvi12G003734, Pvi02G004437|Pvi02G004437, Pvi11G011148|Pvi11G011148, Pvi11G013969|Pvi11G013969, Pvi12G002318|Pvi12G002318, Pvi08G000231|Pvi08G00…	58	Pvi07G000832|Pvi07G000832, Pvi07G001101|Pvi07G001101, Pvi11G015042|Pvi11G015042, Pvi01G003240|Pvi01G003240, Pvi11G006349|Pvi11G006349, Pvi07G005638|Pvi07G005638, Pvi02G016564|Pvi02G016564, Pvi11G004098|Pvi11G004098, Pvi10G002817|Pvi10G002817, Pvi04G001026|Pvi04G001026, Pvi09G000487|Pvi09G000487, Pvi07G010062|Pvi07G010062, Pvi04G001652|Pvi04G001652, Pvi03G012887|Pvi03G012887, Pvi1554G000001|Pvi155…	20	196	4.21429
map00410	Metabolism	Metabolism of other amino acids	beta-Alanine metabolism	Pvi02G004861|Pvi02G004861, Pvi02G011465|Pvi02G011465, Pvi02G001711|Pvi02G001711, Pvi11G015250|Pvi11G015250, Pvi01G009874|Pvi01G009874, Pvi01G004007|Pvi01G004007, Pvi11G006349|Pvi11G006349, Pvi08G003664|Pvi08G003664, Pvi12G004299|Pvi12G004299, Pvi02G016564|Pvi02G016564, Pvi11G015567|Pvi11G015567, Pvi11G014913|Pvi11G014913, Pvi02G004011|Pvi02G004011, Pvi01G002584|Pvi01G002584, Pvi05G009837|Pvi05G00…	29	3594	65	12596	0.4462	0.00406067	**	0.0184084	*	Pvi02G004861|Pvi02G004861, Pvi02G011465|Pvi02G011465, Pvi02G001711|Pvi02G001711, Pvi11G015250|Pvi11G015250, Pvi01G009874|Pvi01G009874, Pvi01G004007|Pvi01G004007, Pvi08G003664|Pvi08G003664, Pvi12G004299|Pvi12G004299, Pvi11G015567|Pvi11G015567, Pvi05G009837|Pvi05G009837, Pvi12G004825|Pvi12G004825, Pvi11G012057|Pvi11G012057, Pvi05G002503|Pvi05G002503, Pvi02G003460|Pvi02G003460, Pvi809G000001|Pvi809G…	17	Pvi11G006349|Pvi11G006349, Pvi02G016564|Pvi02G016564, Pvi11G014913|Pvi11G014913, Pvi02G004011|Pvi02G004011, Pvi01G002584|Pvi01G002584, Pvi07G013064|Pvi07G013064, Pvi07G010062|Pvi07G010062, Pvi12G003441|Pvi12G003441, Pvi02G002432|Pvi02G002432, Pvi06G009563|Pvi06G009563, Pvi09G000346|Pvi09G000346, Pvi12G001587|Pvi12G001587	12	64	1.75
map00903	Metabolism	Metabolism of terpenoids and polyketides	Limonene degradation	Pvi02G004861|Pvi02G004861, Pvi01G004007|Pvi01G004007, Pvi11G006349|Pvi11G006349, Pvi02G016564|Pvi02G016564, Pvi05G009837|Pvi05G009837, Pvi12G004825|Pvi12G004825, Pvi12G001587|Pvi12G001587, Pvi02G003460|Pvi02G003460, Pvi10G014943|Pvi10G014943	9	3594	14	12596	0.6429	0.00573727	**	0.02517	*	Pvi02G004861|Pvi02G004861, Pvi01G004007|Pvi01G004007, Pvi05G009837|Pvi05G009837, Pvi12G004825|Pvi12G004825, Pvi02G003460|Pvi02G003460, Pvi10G014943|Pvi10G014943	6	Pvi11G006349|Pvi11G006349, Pvi02G016564|Pvi02G016564, Pvi12G001587|Pvi12G001587	3	14	1.06904
map00943	Metabolism	Biosynthesis of other secondary metabolites	Isoflavonoid biosynthesis	Pvi03G002797|Pvi03G002797, Pvi01G003418|Pvi01G003418, Pvi07G000962|Pvi07G000962, Pvi11G014928|Pvi11G014928, Pvi07G000963|Pvi07G000963, Pvi12G003798|Pvi12G003798, Pvi03G002795|Pvi03G002795, Pvi07G000961|Pvi07G000961	8	3594	12	12596	0.6667	0.00678458	**	0.0288345	*	Pvi03G002797|Pvi03G002797, Pvi01G003418|Pvi01G003418, Pvi11G014928|Pvi11G014928, Pvi03G002795|Pvi03G002795	4	Pvi07G000962|Pvi07G000962, Pvi07G000963|Pvi07G000963, Pvi12G003798|Pvi12G003798, Pvi07G000961|Pvi07G000961	4	11	-0.904534
